# Supplementary material for: The Nutrient Balance Concept: A New Quality Metric for Composite Meals and Diets
Source: PLoS One. 2015 Jul 15;10(7):e0130491. doi: 10.1371/journal.pone.0130491 (PMC4503684; doi:10.1371/journal.pone.0130491)
Supplement: S1 File — Contains Figures A-E. Figure A, Day 2 (MyPlate 7-day menus)—NBC Scores for Foods, Snack and Meals. Figure B, Day 4 (MyPlate 7-day menus)—NBC Scores for Foods, Snack and Meals. Figure C, Day 5 (MyPlate 7-day menus)—NBC Scores for Foods, Snack and Meals. Figure D, Day 6 (MyPlate 7-day menus)—NBC Scores for Foods, Snacks and Meals. Figure E, Day 7 (MyPlate 7-day menus)—NBC Scores for Foods, Snacks and Meals. (ZIP) [file pone.0130491.s001.zip]

Archive with 5 entries (5 files):
- SI Figure A.TIF
- SI Figure B.TIF
- SI Figure C.TIF
- SI Figure D.TIF
- SI Figure E.TIF
